# Supplementary material for: Integrating network toxicology, machine learning, and single-cell sequencing to reveal the FASN-mediated role of phenolic endocrine disruptors in water in promoting prostate cancer
Source: PLoS One. 2026 Jun 2;21(6):e0350638. doi: 10.1371/journal.pone.0350638 (PMC13229371; doi:10.1371/journal.pone.0350638)
Supplement: S1 Table — (XLSX) [file pone.0350638.s001.xlsx]

## Sheet: Sheet1
Nonylphenol Targets	Octylphenol Targets
1-SF	ALOX5
ABCA2	HTR2C
ABCB1A	ADRA2A
ABCB1B	ADRA2C
ACAA2	ADRA2B
ACHE	ESR1
ACOD1LB.L	CHRM2
ACOX1	CHRM1
ACP5	SLC6A4
ACSL1	PTGS2
ACTB	TACR2
ACTR1A	SLC6A3
ADIPOQ	CHRM3
ADRA2C	ADORA3
ADSS2	CNR1
AGT	SLC6A2
AHCY	ADRB3
AHR	SHBG
AIF1	ESR2
AKR1B8	TYR
AKR1C14	ACHE
AKT1	TTR
AKT2	CNR2
ALAS1	POLB
ALB	GPR55
ALDH5A1	TRPV1
ALDOB	CYP19A1
ALPL	ALOX5AP
ANKRD11	LTB4R
ANKRD27	HSD17B3
ANXA3	GPR18
ANXA7	TNNC1
APEH	HDAC6
APLN	IGF1R
APOA-I-2	GCGR
APOB	HTR1A
AR	GABRA1
ARHGDIA	SCN5A
AR.L	SCN2A
ARL3	TRPM8
ARPC2	EPHX2
ASAP2	KCNMA1
ASB9	HTR2B
ASMTL	ERBB2
ASZ1	ASAH1
ATF7	QRFPR
ATG4C	AR
ATP5F1B	MGLL
ATP5F1E	UQCRB
ATP5PB	CDK5R1
ATP5PO	HTR1B
ATP6AP1	CCND1
AVPR1B	PDE10A
AVPR2	GPBAR1
B0334.5	CA2
B3GNT5A	ALOX15
BAX	NR1H4
BAXA	MAP2
BCL2	ICAM1
BCL2L13	SELE
BDNF	ALOX12
BF2	HPRT1
BLVRB	ATP4B
BRK1	CCNB3
BTY	PTK6
C1QC	HTR2A
C3	EPHX1
CAB39	CXCR2
CAMKVB	BRS3
CAPZB	PLCG1
CARD8	VKORC1
CASP1	LPXC
CASP3	KIF20B
CASP3A	KASA
CASP8	NR5A2
CASP9	NR5A1
CASR	ACER2
CAT	SQLE
CBR1	TSPO
CCL2	CERT1
CCL3	INHA
CCN5	OXER1
CCND1	TLR8
CCND2	SPHK1
CCNE1	S1PR2
CCNE2	MPO
CCNG1	TYRP1
CDC45	PLB1
CDH1	STE14
CDH2	PLA2G2A
CDK2	PLC
CGA	ACAT
CHRM2	S1PR4
CHUK	KAT5
CKBB	MPEG1
CLDN1	TRPV3
CLDN18	SLC6A13
CLEC10A	SPHK2
CLU	PLA2G4A
CMKLR2	SECA1
CNGA3	CHRNB1
CNR1	CHRNG
COL6A2	S1PR3
COPA	ENPP2
COPZ2	RARB
CORO1C	FBPC
COX6C	MT-ND1
COX7A2	CHRND
CPT1A	CDC25A
CRAT	S1PR5
CREB1	PPO1
CRLF2	PLA2G5
CRTAP	NPC1
CTSD	FUT7
CXCL10	CDC25C
CXCL18B	S1PR1
CYBA	SOAT1
CYP11A1	FAAH
CYP11B	CHRNA1
CYP19A1	TRPV2
CYP19A2	TRPM2
CYP1A	PPO2
CYP1A1	MVFR
CYP1A2	CBS
CYP1B1	FASN
CYP26A1	MEP2
CYP2B10	PSBA
CYP2B6	CES2
CYP2C11	LOX1.1
CYP2C29	IMPA1
CYP2C33	LUXR
CYP2C40	NANA
CYP2D9	CES1
CYP3A	P2RY10
CYP3A11	LPAR2
CYP3A23-3A1	DAGLA
CYP3C1	THRB
DAZL	GPR84
DDIT3	KAT2B
DDX18	N1L
DDX4	EP300
DERA	CNOT7
DES	GGPS1
DHPS	PDF
DHRS3	CACNA1B
DHX15	CA3
DICER1	SLC6A11
DLD	CHRNA6
DMC1	HK
DMRT1	CTBP2
DNAJC17	AKR1B10
DNM1L	STS
DPF2	CQSS
DPPA3	GPR35
DRD1	THRA
DRD2	HTR5A
DROSHA	DDIT3
DSN1	SMO
DSP	SLC22A8
E2F1	LPAR3
ECT2	CACNA1C
EDIL3	TLR7
EDNRB	ECR
EEF1B2	ADIPOQ
EEF1D	ALPL
EGR3	ATF4
EIF1AX	ATP2A2
ENO1	ATP2A3
ENO2	ATP2B1
ENTPD6	ATP7A
EPB41L3	ATXN3
EPHA8	BCL2
ERCC5	BCL2L1
EREG	BDNF
ERP29	CALM2
ESR1	CASP3
ESR1.L	CCL7
ESR2	CD55
ESR2A	CDK2
ESR2B	CLSTN2
ESR2.L	CLU
ESRRB	CREB1
ETNK1	DICER1
ETV6	DLG3
F11R	DROSHA
F2RL1	EMP1
FADSD5	FKBP1B
FADSD6	FOS
FASN	FSHB
FEZ2	GABRP
FHL1	GATA4
FOS	GCK
FOXC1	GSTM.1
FOXL1	HEPH
FSHB	HNF1A
FSHR	HSD3B1
G6PD	HSPA5
GAD1	HTR6
GAD2	IAPP
GALNT18	IGSF6
GALR1	IL1A
GALR2	INS1
GANAB	IRS2
GATA3	ITGAE
GATD3.L	ITIH4
GBP1	ITPR3
GCHFR	LDHA
GCK	LEP
GCLC	LY6E
GDE1	MAFA
GDI2	MAOA
GFAP	MAP2K1
GGA3	MAPK1
GH	MAPK11
GHRH	MAPK12
GLCE	MAPK13
GLI1	MAPK14
GLUD1	MAPK3
GNAO1	MARCKS
GNB1A	MIR200B
GNRH1	MIR203
GNRH2	MIR221
GNRH3	MIR378A
GORASP2	MIR503
GP2	MIR96
GPD1	MSMB
GPER1	MUC4
GPR107	MYLK3
GPR19	NEUROD1
GPSM2	NFKBIA
GPX1	NOS2
GPX1A	NTRK2
GPX4	OGDH
GRIN1	OXT
GRM1	PDX1
GRM2	PGR
GRM6	PRL
GRPEL1	RBP4
GRPR	RESP18
GSDMD	RETN
GSR	RPN2
GSTA.1	RYR2
GSTA2	S100A6
GSTD3	S100G
GSTE1	SEZ6
GSTM.1	SIRT1
GSTM6	SLC2A2
GSTP1	SLC2A4
GTF3A	SLC31A1
GZMC	SLC6A20
H2AZ1	SLPI
HBA	SNAP25
HBB	SOD1
HDAC2	SRC
HGF	SSTR2
HMGB1	TANK
HMOX1	TBX20
HNF1A	TGFB3
HNF4A	TH
HOPX	TNF
HSC70	TNNI3
HSD11B1	TRPV5
HSD17B3	TRPV6
HSD3B1
HSP22
HSP70
HSPA1A
HSPA5
HSPA8
HSPB1
HTR1F
HTR6
HVCN1
IFI44
IFNA
IFNB1
IFNG
IGF1
IGFBP5
IGLL1
IKBKB
IL10
IL12B
IL18
IL1A
IL1B
IL4
IL5
IL6
IL7R
INHA
INHBB
INPP1
INS1
IRAK4
ITCH
ITIH2
JAK1
JAK2
JUN
K13
KCNA3
KCTD10
KDELR3
KDM4A
KEAP1
KLHL31
KLHL41
KMT2A
KMT2D
LAMP3
LBP
LCP2
LDHA
LEP
LGALS3
LHB
LIN7B
LIPE
LOX
LPL
LRRC4
LTF
LYPLA2
LZTR1
MAOA
MAP1LC3A
MAP1LC3B
MAP2K3
MAP2K6
MAPK1
MAPK11
MAPK12
MAPK13
MAPK14
MAPK14A
MAPK3
MARCKS
MCM2
MCM3
MCM4
MCM4.S
MCM5
MCM6
MCOLN3
MCPT1
MCTP1
MED9
MEFV
METTL6
MGRN1
MIR200B
MIR203
MIR221
MIR378A
MIR503
MIR96
MKI67
MMP2
MMP9
MOB1B
MORC3
MORC4
MRPL21
MRPL30
MRPL43
MRPL54
MRPL9
MRPS9
MT2
MTHFD2
MTOR
MYC
MYD88
MYH9
MYL1
MYO1C
MYOZ2
NACA
NADK-1
NANOG
NAP1L4
NBR1
NCAN
NCOA1
NDUFA1
NDUFB6
NFATC3
NFE2L2
NFE2L2A
NFKB1
NFX1
NGF
NHERF1A
NIT1
NLRP3
NME2
NME7
NMRK2
NNT
NOG3
NOL11
NOS2
NOS2A
NOX4
NR1I2
NR1I3
NRIP1
NSA2
NTPCR
NTRK2
NUPR1
OAT
OGDH
OPRD1
OPRL1
OPRM1
OSBPL2
OTX1
OVAL
OXA1L
OXT
P2RX2
P2RY1
PARP1
PCK2
PCYOX1
PDCL3
PDGFRB
PDIA3
PDIA4
PDK1
PDLIM1
PDX1
PEBP1
PECAM1
PEF1
PELI1
PEPCK1
PES
PEX5L
PFKFB4
PFKM
PGR
PHACTR4B
PHGDH
PHLDA1
PIK3CG
PIK3R1
PIK3R6
PINK1
PITPNA
PKNOX1
PLS1
PNP
PODXL
POE
POMC
POU5F1
PPARA
PPARB
PPARG
PPARGC1A
PPAT
PPIL2
PPP1CB
PPP3CA
PPWD1
PRDM14
PRDX1
PRDX4
PRDX6
PRKAA1
PRL
PRLHR
PRPF39
PRSS27
PSMA1
PSMA2
PSMB4
PSMC1
PSMC2
PSME2
PSME3
PSMG3
PTEN
PTGDR
PTGER2
PTGER4
PTGFR
PTGS2
PYCARD
RAB11B
RAB14
RANBP9
RAPGEF3
RARB
RB1
RBBP4
RBFOX3
REEP5
RELA
RETN
RFC4
RGMA
RGS4
RHEB
RMDN1
RNF113A
RNFT2
ROCK1
RPH3A
RPL10
RPL14
RPL15
RPL21
RPL26
RPL35
RPL36
RPL37A-PS1
RPL9
RPN2
RPS10
RPS23
RPS24
RPS25
RPS6KB1
RRBP1
RRM1
RSRC1
S100A6
S100G
S100P
SAMD9
SAR1A
SARM1
SCDB
SCTR
SEC23A
SELENBP1
SERAC1
SERBP1
SFPQ
SGK2
SHBG
SHH
SIGLECE
SIRT1
SKIL
SLC12A2
SLC1A5
SLC22A6
SLC2A2
SLC31A1
SLC5A12
SLC6A3
SLC7A11
SLCO1A1
SLCO1D1
SLCO2B1
SLFN3
SMAD3
SMARCAD1
SMC4
SMO
SMR2
SNAI1
SNAI2
SNAP25
SNRPD2
SOD1
SOD2
SOX17
SOX2
SPNS1
SPRYD3
SREBF1
SREBF2
SREK1
SRRT
SST1
STAR
STAT1
STAT3
STAT5A
STK17B
STRA8
STXBP1
SUG
SUMO1
SUPT16H
TACR2
TAGLN3
TARDBP
TBCK
TCP1
TF
TFF1
TGFB3
THOC7
THRA
THRB
TIMP2
TJP1
TLR3
TLR4
TLR4BA
TM9SF3
TMCO6
TMEM106B
TMEM167A
TMEM234
TMTC4
TNF
TNFA
TNFB
TNFRSF4
TNFSF15
TNFSF4
TNNC2
TOMM7
TOR1A
TP53
TPM1
TPT1
TRAF4
TRAF6
TRPM7
TSC1
TSC2
TSHR
TSLP
TTN
TTR
TUBA4A
TUBB2A
TUBB6
TUFM
UBE2L3
UBE2V1
UBQLN4
UCP2
UGT1
UGT2B1
UQCRC1
VCAM1
VCL
VEGFA
VIM
VMP1
VPS28
VPS33A
VPS37A
VTG1
VTG2
VTGA2.L
WARS1
WDR1
WDR5
YWHAE
ZFAND5
ZFAND6
ZFP42
ZNF135
ZNF180
ZNF214
ZNF292
ZNF484
ZP4
ZRP
ZYX
PLCG1
VKORC1
LPXC
KIF20B
KASA
NR5A2
NR5A1
ACER2
SQLE
TSPO
CERT1
OXER1
TLR8
SPHK1
S1PR2
MPO
TYRP1
PLB1
STE14
PLA2G2A
PLC
ACAT
S1PR4
KAT5
MPEG1
TRPV3
SLC6A13
SPHK2
PLA2G4A
SECA1
CHRNB1
CHRNG
S1PR3
ENPP2
FBPC
ASAH1
MT-ND1
CHRND
CDC25A
S1PR5
PPO1
PLA2G5
TYR
NPC1
SCN2A
FUT7
ALOX15
CNR2
CDC25C
S1PR1
SOAT1
EPHX1
FAAH
CHRNA1
TRPV2
TRPM2
PPO2
MVFR
CBS
ALOX5
MEP2
PSBA
CES2
LOX1.1
IMPA1
LUXR
NANA
CES1
P2RY10
LPAR2
DAGLA
GPR84
KAT2B
N1L
EP300
CNOT7
GGPS1
PDF
CACNA1B
CA3
SLC6A11
CHRNA6
MGLL
HK
CTBP2
GPR18
LTB4R
AKR1B10
STS
CQSS
GCGR
GPR35
NR1H4
HTR5A
POLB
SLC22A8
LPAR3
CACNA1C
TLR7
ECR
ADRA2A
SLC6A2
HTR2C
SLC6A4
ADRB3
ADORA3
ADRA2B
CHRM1
CHRM3
GABRA1 GABRB2 GABRG2
HDAC6
GPR55
TRPV1
ALOX5AP
ERBB2
IGF1R
NOS1
NOS3
SLC6A9
BACE1
HDAC8
KDR
RCE1
CCKBR
ALOX12
MET
RAF1
BRAF
MAPK8
MAPK10
MAPK9
CFTR
QRFPR
HTR1A
HTR2B
GSK3B
BACE2
ICAM1
SELE
FNTA FNTB
CXCR2
NQO2
