# Supplementary material for: Integrating network toxicology, machine learning, and single-cell sequencing to reveal the FASN-mediated role of phenolic endocrine disruptors in water in promoting prostate cancer
Source: PLoS One. 2026 Jun 2;21(6):e0350638. doi: 10.1371/journal.pone.0350638 (PMC13229371; doi:10.1371/journal.pone.0350638)
Supplement: S2 Table — (XLSX) [file pone.0350638.s002.xlsx]

## Sheet: Sheet1
Target genes of prostate cancer
BRCA2
BRCA1
ATM
TP53
CHEK2
MSH6
CDH1
PALB2
MSH2
MLH1
PTEN
APC
BRIP1
PMS2
BARD1
EGFR
C11orf65
AR
POLD1
CDKN2A
POLE
NF1
NBN
MET
HOXB13
RAD50
STK11
RAD51D
BRAF
RB1
AXIN2
DICER1
RAD51C
MUTYH
PIK3CA
RET
BLM
CTNNB1
TSC2
LOC126862571
SMAD4
AKT1
MRE11
ERBB2
SMARCA4
KRAS
ALK
EPCAM
CDK4
CDKN1B
MSH3
PTCH1
MYC
HRAS
MEN1
FANCC
CCND1
KIT
BAP1
SPOP
H19
ATR
TERT
KLK3
PDGFRA
PCAT1
RAD51L3-RFFL
RNASEL
ESR1
BMPR1A
TSC1
MIR21
PCA3
SDHA
GAS5
PVT1
MEG3
FH
CTNNA1
ELAC2
UCA1
MALAT1
FLCN
FGFR2
CHEK1
VHL
RAD51
HIF1A
SDHB
ARID1A
MIR145
HOTAIR
MIR125A
CDKN2B-AS1
MIR221
IDH1
FANCA
XIST
FANCM
CCAT2
PRNCR1
FGFR3
TUG1
MIR143
MSMB
MIR182
MIR17
MIR34A
MSR1
CASC2
FANCD2
MIR141
MIR205
MIR146A
NRAS
TMPRSS2
MDM2
MIRLET7C
NTHL1
SRD5A2
MIR31
NTRK1
NF2
RUNX1
MIR222
HULC
MIR126
MIR30A
CCNE1
MIR20A
HOTTIP
SDHC
MIR195
RAD51B
MIR200B
NEAT1
MIR210
XRCC2
MIR214
CCAT1
KLF6
MTOR
TGFBR2
MIR29A
ERBB3
HNF1B
WRN
MIR223
SCHLAP1
SMARCB1
MIR27A
FOXA1
MLH3
STAT3
CDK12
EPHB2
MIR106B
LZTR1
RAD54L
MIR183
MIR203A
MIR10B
MIR106A
PCAT29
ERCC2
NKX3-1
PCAT6
KCNQ1OT1
POLK
MIRLET7B
PCGEM1
ZFAS1
MIR224
BCL2
SDHD
MIR148A
MIR320A
MIR191
MIR99A
DANCR
MIR181A1
SRC
GLI1
ABRAXAS1
MIR100
CASP8
TERC
MIR15A
MIR199A1
PCAT7
LRP1B
MIR22
SPRY4-IT1
MXI1
FANCL
MIR25
MIR23B
FGFR1
PCAT2
MIR96
FOXO1
SUFU
MIR127
MAP2K1
CD82
MIRLET7D
CDC73
POT1
MIR149
KMT2D
MIR27B
MIR23A
NOTCH1
PMS1
EP300
PRKAR1A
GREM1
BAX
PIK3R1
MIR199B
SNHG1
PCSEAT
TGFB1
BUB1B
MIR296
MIRLET7G
AOPEP
MIR497
MIAT
PCAT14
VEGFA
CBR3-AS1
CDKN1A
WT1
PCAT18
FOLH1
PPARG
PCAT5
EZH2
MAPK1
MIR375
MIR181B1
ABCC4
MIR26B
RECQL4
MIR16-1
IL6
MIR10A
FBXW7
MIR32
ERBB4
IL1B
MIR29B2
PCOTH
PSCA
TMEM127
ERCC5
EHBP1
DRAIC
JUN
LINC-ROR
PTENP1
MUC16
TP53COR1
CYP17A1
FALEC
SNHG5
MIR30B
CLPTM1L
MUC6
ACP3
RAF1
MIR331
MIR345
PPP2R2A
MIR155
PIK3CG
FAS
MIR151A
GNAS
MAPK10
SDHAF2
MED12
MIR200C
ERCC4
RNF43
NFE2L2
KDM3A
MIR34C
MAD1L1
ZFHX3
RNY3
GSTP1
MIR202
AURKA
SRA1
EGF
TGFBR3
CHD1
FENDRR
PTPN3
ERG
MIR146B
PAK4
CD274
CDKN2B
MIR503
MIR370
CASC8
MIR498
TRRAP
KDM4B
PTGS2
LAMA5
KDR
LOC109504725
MIR92A2
MED1
RHOA
EXOC2
SKIL
MXRA5
MAX
IGF2
RNY1
TNF
GSTM1
AIP
PHOX2B
XPC
TH2LCRR
BLTP2
MIR99B
TNFRSF8
GEN1
RHOBTB2
PARD3
GATA2
IGF1R
POU5F1B
IL33
PTPRD
EGOT
CDK2
IDH2
MUC1
PTPN11
IGF2-AS
XRCC3
MMP2
NRG1
LOC126806658
PREX2
FGFR4
CXCR4
LRRC56
MIR491
IGF1
SERPINB4
SCUBE3
TP63
MIR184
MIR18A
PYHIN1
YTHDC2
ITGB1
DUXAP9
ATG13
USP28
MAGI2
LINC00963
IL2
SEZ6L
CREBBP
CTSE
VDR
SOD2
CYP19A1
MMP9
CASP3
CHGB
MIR198
KAT7
FLT1
MIR200A
MIR335
MUC17
CDK6
GRM8
SMO
MIR133B
MYCBP2
ZMAT3
MIR29C
ESR2
RASSF1
FASLG
IL1RN
DLL1
NTRK3
MACF1
ZNF224
NTRK2
NWD1
MIR150
DLC1
KCNN3
MIR93
FPR1
BIRC5
RLIM
NEK9
KIR3DL1
MAML1
RASAL2
ENPP7
SHCBP1L
GATA3
CAND1
DHFR
ING4
CYSLTR1
ARHGEF15
ADRM1
PPP2R5C
THBS4
MIR204
USP48
ABCE1
CYCS
CHAC1
FANCG
KLK2
PRKDC
NFKB1
SF3B3
ZNF304
SOX9
GALNT12
MIR139
YAP1
LMAN1L
GRWD1
ROS1
CXCL8
CTBP1-AS
NTN4
WDFY3
CD44
MIR449A
SMAD2
INTS3
TRIP12
POLN
OXA1L
DPPA4
MIR140
KIF16B
GFRA3
SSBP2
ABCC1
CSMD2
ITIH5
HIP1
SMAD3
MIR373
SMAD7
KLHL20
ATP2B4
ZKSCAN1
THBS3
MIR30E
SCRN1
TH2-LCR
IRF1
ARMC12
PPP2R1A
GDF10
EIF4G3
KPRP
MGMT
RBAK
ENOX1
SORBS1
COPS6
CKAP5
AKAP1
SMARCE1
SBNO1
PPP1R3C
ADAT1
KIR2DL3
GPR55
URB2
PALM2AKAP2
CADPS
ATP6V0A1
SMUG1
TRPC4
PARP1
SPATA18
BTNL2
ADAMTS3
BRF2
CBY1
ENTPD3
TSHZ3
HTR2C
ANO9
CEBPA
DHX29
PHF2
PGR
BCAR4
MITF
CNTFR
MAP3K1
AKAP9
XRCC1
IGFBP3
SOCS2-AS1
PPP6R2
DIS3L
MIR19A
MIR98
MKI67
E2F1
GSTT1
NELL1
RARB
CDKN2AIP
GNGT1
SV2B
ZNF48
FAM83C
C3AR1
RPL10L
MYO16
JAK2
ABCG4
WDR49
ITGAD
GPC3
CYP1A1
ARAP3
MYRF
FGD2
PRSS22
ABCF3
KIF12
FAM13C
NAPB
ASPRV1
SLC8A3
STX8
SYNGR1
ERCC3
PIGH
DNAH9
PLEKHG4B
BTBD16
TRPM3
MRPL46
C8orf44-SGK3
MAMDC2
SLC46A3
ZNF184
ENTREP1
HGF
ZDHHC8
RERGL
PDE7B
PTPN21
DSCAML1
MTBP
GABRB2
PPRC1
ZNF100
SLC6A9
ZEB1
TMCO5A
KRT19
HEPACAM2
DLEC1
SOX2
PLB1
GAPDHS
ARHGEF25
CABIN1
ARPP21
NECAP2
DNMT1
DNAH3
MIR215
NETO2
SORCS1
IL10
RPS6KC1
SHC1
TYMS
ERCC1
ZNF776
DGCR6L
FANCE
TSPAN5
KATNAL2
AGBL4
ZNF560
KRT33A
DPH7
PLEKHG1
LARP1B
ZNF136
HIPK4
IRGQ
TAS2R20
CCDC171
PCDHA2
PCDHA7
ZP4
ABCB1
KCNF1
TSNAXIP1
ARHGAP20
ZNF772
OR2T1
PCDHA1
NRCAM
KCNJ4
PCDHA6
OR5AC2
PCDHA8
TRIM34
PDP2
EFCAB6
SLC35G1
TRPM2-AS
UNC79
NKX2-1
FLT4
ZNF431
CTLA4
SLC25A47
CFAP43
CDKN1C
TCF7L2
OR4C12
ACRV1
ZSCAN2
GPR26
PCDHA4
FAXC
ZNF717
MIR152
PKD2L1
PODN
PCDHA9
PCDHA10
PCDHA5
ZNF419
ITPRIPL1
ZNF287
BNIP5
XPO1
SLC13A3
PCDHB1
OR6K2
TGFBR1
GABRG1
KIAA1755
OR14A16
OR1S2
OR2Z1
OR5L1
OR8K3
ZNF534
MTHFR
LINC01138
MIR9-1
LINC01564
MIR193A
MIR122
HMMR
MIR192
LOC129390903
TNFSF10
BCL2L1
HCG11
MIR424
HAGLR
WWOX
SPINK1
GSK3B
RECQL
MIR142
MIR125B1
DNMT3A
FANCF
PDGFRB
AXIN1
HNF1A
XLOC_007697
AXL
KDM6A
CTAG1B
MIR101-1
FGF2
MAP2K4
SIGIRR
MIR34B
CASP9
CYTOR
KLLN
MIRLET7E
POTEF-AS1
MIR211
PPM1D
FANCI
SETD2
ATRX
KEAP1
CASR
MIR7-3HG
ROCK1
MIR494
CASC19
PLAU
EGFR-AS1
IFNG
MIR521-1
DDX19A-DT
MIR24-1
MIR26A1
ABCG2
STRADB
CDK1
XPA
HPC4
PDCD1
NIPA2
AKT2
SCN11A
MMP1
MIR15B
BMP6
XLOC_008559
XLOC_009911
ZNF595
MIR451A
THSD7B
HSP90AA1
LRRC74B
SUZ12P1
MIR185
WARS2-IT1
TBX20
PDZRN3
KRT7
MIR429
MIR338
PRINS
HPC3
SNHG16
DPYD
PALLD
FOXO3
ZNF473
CCND2
BUB1
FHIT
CASP10
KRT20
BTK
SMKR1
VEGFC
SLX4
NFKBIA
PHB1
MAPK8
PCAT4
MIRLET7A1
MAPK3
PMEPA1
MIR107
PRKN
AFAP1-AS1
MCL1
MIR324
TLR4
PCNA
SP1
CEACAM5
TNFRSF10B
PCAP
CDKN3
HPC14
ENG
BCAR1
GDF15
MIR212
HOXA11-AS
NQO1
MIRLET7F1
MIR124-1
STAT1
MIR130A
B2M
DCC
NPM1
BCYRN1
RELA
NCOR1
CAV1
SRD5A1
HPC10
HDAC1
MAP2K2
TLR2
PTK2
AKT3
MIRLET7I
PBOV1
TWIST1
BANCR
CSF1R
CBS
RHBDF2
NAT2
CYP1B1
IGF2R
TGFA
MIR328
LOC111589215
DDB2
MIR193B
HPC5
RECK
DNMT3B
HPC7
JAK1
CXCL12
FOXM1
MIR181C
MIR361
ABL1
CRNDE
SNAI1
TSG101
SOS1
WEE1
AMACR
SPDEF
SERPINE1
MAPK14
PRKCA
FN1
CHGA
OGG1
TP73
MIR423
PLK1
MMP14
PAWR
MIR342
ODC1
TOP2A
MUC2
MIR92A1
BIRC3
LINC01672
LUCAT1
CCND3
NME1
SLC45A3
HPC15
HPC6
HNF1A-AS1
XIAP
NCOA3
MIR483
SPP1
RAC1
TP53BP1
LEP
PRF1
SKP2
CFTR
MIR485
GRP
SOX2-OT
PBRM1
FASN
MIR130B
CTAG2
MMP7
VIM
KMT2A
PTK2B
MIR339
ICAM1
ZEB2
RARA
CYP3A4
PIM1
MIR377
KLK4
CTCF
ERCC6
MIR132
MIR425
TOP1
MIR381
FOS
TFF1
TRIM24
SNHG7
KMT2C
MIR128-2
MIR216A
MT-CYB
PTHLH
ETV1
DAB2IP
HMGA2
LOC100507346
TYR
TYMP
IL4
SNAI2
HSPB1
CLU
COMT
CASC9
CCL2
MYCN
SNHG12
ETV6
LOC130062899
CBL
NOTCH3
CASC15
MIR301A
MIR197
PIK3CD
SCARNA5
SLC2A1
MIR374A
MIR128-1
AKR1C3
CCNB1
LMNA
LEF1
EPHB4
STAT5A
ITGA6
HLA-A
LOC128667231
NDRG1
HSPA5
PKM
ETV4
INS
MIR135B
CREB1
LOC111099027
LOC111099028
SERPINB5
MIR181A2
PDGFB
PLAUR
NOTCH2
TTK
LOC130001603
RXRA
PAGE4
CSF3
CERNA3
PROM1
NOS2
CYLD
STAT5B
BAD
PLA2G2A
LGALS3
EPHA2
PIK3CB
KRT18
TIMP1
MIR196B
STAT6
MIR502
FLT3
MIR148B
MC1R
RMRP
APEX1
LOC107303340
EGR1
CSF2
MIR136
BAK1
MIR542
LIG4
FGF10
MIR24-2
MIR134
MIR675
BMP4
ARAF
GNAQ
CRP
POU5F1
NOS3
IL1A
CALR
BIVM-ERCC5
CFLAR
MIR378A
MME
CCNA2
MIR95
DROSHA
FGF3
PRKACA
HDAC9
MIR33A
ABCA1
GNRH1
FGF7
MIR137
NR3C1
KRT8
CDC25A
AHR
CDH3
STEAP2
MIR31HG
CDC25C
CASC11
PRL
CSF1
IRS1
HFE
AGO2
MIR486-1
IGFBP2
THADA
ENO2
THBS1
EPHA3
MIR103A1
TGFB2
BMI1
SST
E2F4
ETS1
EXT2
SOCS1
CYP2E1
MIR186
CDH2
ADIPOQ
EXO1
MIR138-1
AREG
MDM4
AURKB
HSPA4
CTSD
BMP2
INSR
NNT-AS1
TIMP2
RUNX3
RINT1
MCC
REST
ANO7
HMGB1
SEPTIN9
SF3B1
SERPINA3
LOC107303338
CD36
WNT5A
PCAT19
CDKN2C
TCF3
LNC-LBCS
ID1
SHBG
SHH
TUBB3
FOXP3
LOC126860438
IL17A
EPAS1
PAK1
DDR1
CDX2
TET2
LDLR
MIR206
MYB
MIR372
CYP1A2
BCL2L11
COL1A1
CYP2A6
DDR2
LOC129933707
MIR144
PPP2R1B
GAPDH
MIR22HG
BRD4
HSD17B1
LINC00472
MIR28
MIR508
RPS6KB1
MIR432
IFI27
NEK2
NCOA2
GRB2
LDHA
FGF4
NORAD
KRT5
PRKD1
TNFRSF10A
NCOR2
SGK1
TIMP3
MIR30C1
SOD1
MIRLET7A3
CCL5
KLF5
CALCA
KITLG
RPS20
NSD1
SPARC
SNORD15A
ALDH1A1
LPAR2
BMP7
SIRT1
STEAP1
JAZF1
EIF4EBP1
IRS2
MUC5AC
PXN
PDK1
RIPK1
PRSS1
MYD88
KLK10
SOX4
KLF4
DKK1
PRKCD
BSG
LGALS1
U2AF1
DELEC1
ANXA2
CEACAM3
PEBP1
MPO
GJA1
CTSB
CYP24A1
SOCS3
MMP3
ANXA5
KLK15
NAT1
BID
NRP1
CAGE1
HPN
CTNND1
YBX1
ITGAV
EXT1
KDM1A
PEG10
ENO1
HDAC4
LOC130004273
PML
VEGFD
ACTB
MT-CO1
LCP1
TRPM8
ELAVL1
STEAP4
MIR129-1
MIR340
EWSR1
TSHR
SSTR1
AIFM1
TMX2-CTNND1
PROS1
TRIM28
EPOR
MIR499A
IL6R
EZR
HMOX1
BCL6
SLC22A18
BLACAT1
SQSTM1
AFP
MIR452
MTA1
WRAP53
CASP7
TPD52
IFNA1
PAX8
CD40
CKS1B
IL7R
ITGB3
HPCQTL19
ANXA1
ALB
GACAT2
MIR20B
XRCC6
DAPK1
BDNF
TNFSF11
XBP1
RB1CC1
IL18
HBEGF
TMEFF2
E2F3
NCOA4
MIR124-3
INHBA
NR1H2
MUC4
TSPAN31
CERNA2
BIRC2
TNFRSF11B
EDN1
FGF1
FADD
VCAN
MIR30D
PDCD1LG2
TOE1
HNRNPK
TGM4
HLA-B
NFKB2
NFATC1
CYP2D6
LINC00511
TPX2
LEPR
SUZ12
IDO1
S100A4
CD24
IL3
CDH13
CA9
GSN
MSMP
ILK
IGFBP1
CD40LG
BECN1
LMTK2
JUP
GRPR
CYP3A5
CLDN7
BCL10
KIF1B
DLEU1
BCR
SF3B2
GHET1
WNT1
CXCL1
LINC00673
PRSS8
MIR532
HIC1
TCF7
HOXA-AS2
CDC42
DGCR5
HPCX2
SYP
GNRHR
NPTN-IT1
RUNX2
MIR663A
TEK
MIR29B1
XRCC5
ACVR1B
ST14
MST1R
APAF1
PTOV1
ADAM17
S100A8
PTGS1
EPO
CLDN3
PRKCE
MIR196A2
FSCN1
ITGB4
HSPD1
MIF
FANCB
F3
ITGA5
UHRF1
MIR181D
CHUK
ALOX5
HK2
CXCR2
YY1
TLR9
PTPN6
CYP27B1
RBBP8
PDPK1
KISS1
CASC22
E2F2
CIP2A
EPCART
GADD45A
KCNH2
BDNF-AS
CCN2
MIR196A1
HIF1A-AS2
MIR4435-2HG
FGF8
HSPA8
RAD21
MAGEA3
PRPF8
IGFBP6
TNFRSF1A
HDAC2
GSTM3
TRAF2
PRKCB
NCOA1
SULT1A1
EIF4E
ESRRA
POSTN
HSD3B1
MIR330
EREG
MIR302C
DPP4
METTL3
MIR511
MAGEA1
CD80
HPCX
MIR495
ZEB2-AS1
ADAR
CD28
ZNF276
DKK3
MMP13
MMP11
LOX
ACTA2
PTK6
TNFRSF11A
BAG1
ITGA2
TUBB
FUS
SFRP1
HAVCR2
SNHG6
JAK3
EDNRA
HDAC6
LRP6
CCR7
IL15
TXN
LOC110806263
ITGA3
HMGA1
IGF2BP3
WT1-AS
PIK3R2
IGFBP5
TGIF1
EPHX1
GPX1
ANGPT2
MTDH
HPSE
PPP2CA
MSLN
STMN1
FGF9
MIR409
H2AX
LYN
NGFR
TFRC
DDIT3
IKBKB
LINC01234
LINC02605
MTR
STUB1
TBX3
ATF3
MYCL
GNA11
IL7
SDC1
SLC39A1
ALOX12
DIABLO
RAD54B
MIR125B2
SNHG15
BTG2
GPX4
CSNK2A1
MNX1-AS1
CASC17
MIR133A1
CD4
TPM1
JAG1
BBC3
DLEU2
RACK1
HNF4A
MIR574
CUL1
KLRK1
NBAT1
LCN2
MIR376A1
RASA2
HSP90AB1
AGER
EED
CCN1
USP7
PPARA
CCNG1
ANGPT1
HSPA1A
ELK1
FGF6
RPTOR
CD9
FOXP1
NCAM1
DEK
EEF1A1
IFNA2
PPARD
ACE
KLK6
KRT14
PKHD1
IL24
BIRC7
PDCD4
RICTOR
OR51E2
SSTR2
CCNA1
MYO18A
CEBPB
PLG
MIR455
AGR2
GLI2
TFAP2A
HSD17B3
SNHG20
CDC25B
TNFRSF9
PDPN
LTA
DIS3L2
VTN
PARM1
MIR17HG
NANOG
CTTN
NGF
TFF3
MAP3K7
RPS27A
IL13
CASP1
PIN1
EIF4A1
ALOX15B
PRLR
CD276
PECAM1
ZNF217
S100A9
TGFB3
CTBP2
PCHILR
MIR154
LINC00261
CD70
PBX1
ID4
RHEB
SOX10
IKBKE
APOE
HOXA13
PTTG1
LAMC2
MIR219A1
FOXE1
MIR515-1
MTHFD1
XRCC4
ALPP
SERPINB2
CBFB
CD34
F2R
HSD17B4
FEZF1-AS1
FOSL1
ARNT
IGFBP4
TYK2
COL18A1
DUSP1
KAT5
BMPR1B
IL11
CLDN4
CXCR3
TCF4
SYK
IL6ST
PAX5
ZEB1-AS1
PRKCI
DNAH8
PTPRC
WNT2
STK4
LRP1
DAXX
MIR135A1
CCDC26
MAF
CXCL10
RHOC
CD8A
IFNB1
NT5E
VEGFB
LZTS1
ADA
ACACA
SERPINF1
RASA1
MT2A
CD86
MAP3K6
BCL2A1
KLK11
MCM3
SPINT2
SLC22A3
NAB2
TFDP1
S100A2
MIR590
CLDN1
EHMT2
SFRP2
CDC20
NQO2
NCL
BTRC
PART1
LOC117134611
STAG2
MIR190A
TNFRSF10D
HABP2
WIF1
ADAM9
LINC00958
LIF
CCR5
RRAS2
PCSK9
PTH
ETS2
PLCG1
LINC01133
WNT3A
CASP2
POLR1HASP
TGFB1I1
ABCB11
SFN
CSF3R
ALDH2
SPINT1
IGFBP7
EML4
RABL3
RRM2
S100A6
PRMT1
RBX1
ALCAM
RELB
HDAC3
HSPA9
EIF3H
GZMB
HSD3B2
DDX5
NR4A1
JUND
CD59
HSF1
PTPN12
VIP
PTPRJ
CEACAM1
CDK8
RAD52
DKC1
GUSB
HOXA9
CDK7
PTCH2
ITCH
TG
MIR187
FOXP2
TRB
SPHK1
MDC1
ING1
UGT2B15
NSD2
DOT1L
CYP2C19
PSAT1
CD46
LOC117134608
MIR7-1
PATE1
PTN
UGT2B17
GSTA1
HSP90B1
MAD2L1
U2AF2
TACSTD2
PGK1
LOC117134604
PDS5B
CCR2
CCNE2
LOC117135106
MAP3K8
MCM2
LYVE1
LOC117135104
LOC117135105
LINP1
RMST
MIR379
MIR19B1
PRMT5
PDGFRL
MIR628
MIR337
IL5
TOP2B
SLC16A1
TSPY1
DSP
LPAR1
MYH11
PKN1
PPARGC1A
PLAT
MECOM
POMC
MIR627
VCAM1
PIM2
PRDM2
KDM5B
AZGP1
IBSP
MIR582
FTO
EIF2AK3
EBAG9
BRINP1
PIP
ATAD2
SOCS2
PTGER4
CDH5
MIR708
BICDL3P
LATS2
AMER1
EAF2
CHKA
KLK7
CASC21
EDNRB
GPER1
MCM7
KAT2B
FRGCA
MIRLET7A2
MIR371A
ADAM10
TIAM1
SREBF1
CTSL
CDC27
NES
GHR
CTBP1
HAS2
UGT1A1
BGLAP
DVL1
OSM
ANPEP
CCL20
SBDS
CCK
ROBO1
RAP1A
SMARCA2
HMGCR
HSD17B2
NOTCH4
GJB2
FER1L4
PTPA
TK1
FAP
AGTR1
SFRP4
LINC00473
LRATD2
ACVR1
HNRNPA2B1
CXCL5
F2RL1
HLA-DRB1
DNTT
IRAK4
CXCR1
IGF2BP1
SOD2-OT1
CD55
PIK3C3
BNIP3
IL13RA2
PRUNE2
GHRL
IL2RA
APOB
GAS6
TJP1
KLK5
INPP4B
L1CAM
THBS2
FBN1
CD47
CSK
VTCN1
PON1
TNFRSF10C
MIR501
CXADR
HOTAIRM1
FLNA
MIR506
MBD2
SERPINA1
KDM5C
RARS1
SKP1
NTS
LAG3
ARG1
MMP10
PSAP
MAPK9
TRPS1
HNRNPA1
ACVR2A
MIR218-1
LOC130004614
SNHG17
RBL2
H3-3A
IGF2BP2
SPEN
ACTC1
PMAIP1
BCL2L2
CDC6
HPRT1
CD19
RTEL1
CYP11A1
PGF
MIRLET7F2
EPHA5
ETV5
ESRRB
FOLR1
SLC43A1
ALKBH3
CASP6
TLR3
LINC01194
PAH
TRPV6
ELF3
LIFR
REL
TRAF6
DSG2
MMP26
UBE2C
GREB1
CDH11
UIMC1
SELE
PXDN
CD164
MYBL2
TLR5
HERC2
AKR1C1
MIR188
FLI1
BIK
ADAM15
COPS5
FBXO11
THY1
MIR103A2
GLS
CUL3
FLNB
CUBN
CT83
CRISP3
INHA
GFOD3P
ANO1
EIF2AK2
TRAF5
TACC3
DCN
MAPT
FYN
MIR625
GHRH
APOD
SRF
PDGFA
PYCARD
STEAP3
ASCL1
MIR605
COL1A2
RBM15
GH1
ARLNC1
STS
ADRB2
IKBKG
CD27
CARM1
FOXO4
MIR16-2
EFNA1
ATF4
BMPR2
GSR
RPS6
CAT
LINC01772
MELK
DNM3OS
SIRT3
TNK2
EPHA1
MIR382
KLK1
PHGDH
CSTA
GATA1
FCGR3A
PRKAB1
SLC1A5
CADM1
AKR1C2
STC2
GPX3
BRD3
CTSK
FST
TXNIP
CDK5
OR51E1
IL1R1
CDH17
TUBA1B
MSN
MPL
PA2G4
PHLPP1
SP3
KDM5A
ABCC2
ATG5
PCBP2-OT1
HEIH
MYLK
MAPK7
SLC3A2
DAB2
RALA
TAGLN
ZNF667-AS1
CCL21
MIR510
NOG
PIAS1
NUMB
FKBP5
CASC16
BIN1
TCHP
TXNRD1
MIR100HG
CD163
MCM4
MIR487B
LGALS8
REV3L
LHCGR
SOD3
LPAR3
MAK
ETV7
[truncated: 10,879 more rows]
